# Supplementary material for: Influence of ankle joint position on angles and distances of the ankle mortise using intraoperative cone beam CT: A cadaveric study
Source: PLoS One. 2019 May 31;14(5):e0217737. doi: 10.1371/journal.pone.0217737 (PMC6544278; doi:10.1371/journal.pone.0217737)
Supplement: S1 Table — (XLSX) [file pone.0217737.s001.xlsx]

## Sheet: Tabelle1
ankle_number	individual_number	TFD (incisural notch) 10° df	TTD (superior clear space) 10° df	TTD (medial clear space) 10° df	TFD (anterior) 10° df	TFD (posterior) 10° df	AFR (10 mm proximal) 10° df	AFR (4 mm distal) 10° df	TFD (incisural notch) 0° np	TTD (superior clear space) 0° np	TTD (medial clear space) 0° np	TFD (anterior) 0° np	TFD (posterior) 0° np	AFR (10 mm proximal) 0° np	AFR (4 mm distal) 0° np	TFD (incisural notch) 20° pf	TTD (superior clear space) 20° pf	TTD (medial clear space) 20° pf	TFD (anterior) 20° pf	TFD (posterior) 20° pf	AFR (10 mm proximal) 20° pf	AFR (4 mm distal) 20° pf
1	1	3.3	3.4	2.5	5.8	9.7	3	8	3.1	4	3.1	5.5	9.8	3	8	2.6	3.9	3.4	5.2	9.5	2	7
2	1	3.1	3.1	3	4	9.5	3	8	2.8	3.3	3	4.2	8.3	3	8	2.8	4.1	3.7	3.5	9.2	2	9
3	2	2.4	2.4	2.3	5	7.7	3	8	2.3	2.6	2.4	5.1	7.9	3	9	2.1	2.8	2.6	5.1	7.9	2	8
4	2	1.9	2.3	2.3	4.5	8.6	3	8	2	2.6	2.3	4.6	8.2	3	8	1.8	2.3	2.4	4.5	8.2	3	9
5	3	2.3	3.1	2.1	4.6	8.6	3	9	2.3	3.4	2.3	4.5	8.6	3	9	2.3	3.1	2.1	4.7	8.8	3	9
6	3	2.3	2.8	2.1	3.7	8.3	3	9	2.1	3.3	2.1	3.7	8.5	3	9	2.1	3.1	2.1	3.7	8.5	3	9
7	4	1.8	2.6	1.5	2.8	5.7	1	14	2.1	2.3	1.5	2.9	5.7	1	14	1.8	2.8	1.8	2.6	5.7	1	14
8	4	1.8	2.3	1.3	2.6	5.7	1	14	1.8	2.3	1.3	2.6	5.5	1	14	1.8	2.6	1.8	2.5	6	1	14
9	5	2.1	3.9	2.8	3.2	7.4	1	6	2.1	3.9	3.1	3.3	7.6	1	6	1.8	3.6	3.3	3.3	7.5	1	6
10	5	1.8	3.6	2.8	3.5	7.1	1	6	1.8	4.1	2.6	3.5	7.2	1	6	1.5	3.9	4.1	3.5	7.3	1	6
11	6	2.5	2.5	2.3	3.5	7.3	0	7	2.5	2.8	2.3	3.4	7.2	0	7	2.3	3.3	2.3	3.4	7.2	0	7
12	6	2.3	3.3	2.1	3.8	7.3	0	6	2.3	3.8	2.3	3.9	7.2	0	6	2.3	3.8	2.6	3.8	7.4	0	6
13	7	1.5	2.8	2.3	3	6.9	0	8	1.5	2.8	2	3.1	6.9	0	8	1.5	3.1	2	3.3	6.9	0	8
14	7	1.5	2.8	1.8	3.3	7.1	0	8	1.5	2.8	2.1	3.2	7.1	0	8	1.5	3.3	1.8	3.3	7	0	8
15	8	2.3	3.1	1.8	5	10	0	12	2.3	3.6	2.1	4.9	9.8	0	12	2.1	3.1	2.1	4.9	9.8	0	12
16	8	3.1	3.1	1.5	5.5	9.8	0	12	2.8	3.6	2	5.3	9.8	0	12	2.8	2.8	2	5.5	9.7	0	12
17	9	1.8	2.8	1.8	2.4	7.4	1	8	1.8	2.8	2	2.5	7.4	1	8	1.8	3.1	1.8	2.4	7.3	1	8
18	9	1.8	2.8	2	2.5	7.6	0	8	1.8	2.8	1.8	2.5	7.7	0	8	1.5	2.8	1.8	2.4	7.6	0	8
19	10	2.6	3.1	2.1	2.4	7	1	12	2.6	3.1	1.8	2.3	7	1	13	2.6	2.8	2.1	2.2	7.1	1	13
20	10	2.5	3.1	1.8	2.5	7.8	0	15	2.3	3.8	1.8	2.2	7.8	0	15	2.3	3.1	2.3	2.1	7.8	0	15
